# Supplementary material for: Intermolecular CH-π Electrons Interaction in Poly (9,9-dioctylfluorenyl-2,7-diyl) (PFO): An Experimental and Theoretical Study
Source: Molecules. 2022 Feb 23;27(5):1488. doi: 10.3390/molecules27051488 (PMC8912045; doi:10.3390/molecules27051488)
Supplement: Supplementary file 1 [file molecules-27-01488-s001.zip]

Archive with 1 entries (1 files):
- molecules-1605899-supplementary.pdf
